# Supplementary material for: Expanding the Medfly Virome: Viral Diversity, Prevalence, and sRNA Profiling in Mass-Reared and Field-Derived Medflies
Source: Viruses. 2022 Mar 17;14(3):623. doi: 10.3390/v14030623 (PMC8955247; doi:10.3390/v14030623)
Supplement: Supplementary file 1 [file viruses-14-00623-s001.zip]

Archive with 1 entries (1 files):
- viruses-1554753-supplementary.pdf
